# Supplementary material for: The Proteasome and Cul3-Dependent Protein Ubiquitination Is Required for Gli Protein-Mediated Activation of Gene Expression in the Hedgehog Pathway
Source: Cells. 2024 Sep 6;13(17):1496. doi: 10.3390/cells13171496 (PMC11394618; doi:10.3390/cells13171496)
Supplement: Supplementary file 1 [file cells-13-01496-s001.zip]

Archive with 1 entries (1 files):
- cells-3014183-supplementary.pdf
